# Supplementary material for: Tuning the Morphology in the Nanoscale of NH4CN Polymers Synthesized by Microwave Radiation: A Comparative Study
Source: Polymers (Basel). 2021 Dec 24;14(1):57. doi: 10.3390/polym14010057 (PMC8747084; doi:10.3390/polym14010057)
Supplement: Supplementary file 1 [file polymers-14-00057-s001.zip]

Archive with 1 entries (1 files):
- polymers-1469707-supplementary.pdf
